# Supplementary material for: Next Generation Sequencing-Based Transcriptome Predicts Bevacizumab Efficacy in Combination with Temozolomide in Glioblastoma
Source: Molecules. 2019 Aug 22;24(17):3046. doi: 10.3390/molecules24173046 (PMC6749405; doi:10.3390/molecules24173046)
Supplement: Supplementary file 1 [file molecules-24-03046-s001.zip]

Archive with 1 entries (1 files):
- molecules-557251-SI.pptx
